# Supplementary material for: Efficient Antibacterial/Antifungal Activities: Synthesis, Molecular Docking, Molecular Dynamics, Pharmacokinetic, and Binding Free Energy of Galactopyranoside Derivatives
Source: Molecules. 2022 Dec 26;28(1):219. doi: 10.3390/molecules28010219 (PMC9822152; doi:10.3390/molecules28010219)
Supplement: Supplementary file 1 [file molecules-28-00219-s001.zip]

Archive with 1 entries (1 files):
- molecules-1978757-supplementary.pdf
